# Supplementary material for: Effective Tumor Targeting by EphA2-Agonist-Biotin-Streptavidin Conjugates
Source: Molecules. 2021 Jun 17;26(12):3687. doi: 10.3390/molecules26123687 (PMC8235110; doi:10.3390/molecules26123687)
Supplement: Supplementary file 1 [file molecules-26-03687-s001.zip]

Archive with 1 entries (1 files):
- molecules-1243216-supplementary.pdf
